# Supplementary material for: Effect of High-Temperature Stress on Plant Physiological Traits and Mycorrhizal Symbiosis in Maize Plants
Source: J Fungi (Basel). 2021 Oct 16;7(10):867. doi: 10.3390/jof7100867 (PMC8539748; doi:10.3390/jof7100867)
Supplement: Supplementary file 1 [file jof-07-00867-s001.zip]

Archive with 1 entries (1 files):
- jof-1377432-supplementary.pdf
